# Supplementary material for: Detection of Human Papillomavirus Infection in Patients with Vaginal Intraepithelial Neoplasia
Source: PLoS One. 2016 Dec 1;11(12):e0167386. doi: 10.1371/journal.pone.0167386 (PMC5132291; doi:10.1371/journal.pone.0167386)
Supplement: S1 Table — (XLSX) [file pone.0167386.s001.xlsx]

## Sheet: Tabelle1
Pseudonym	VaIN 1	VaIN 2	VaIN 3	VIN 1	VIN 2	VIN 3	HPV Association	Condylomata	ED VaIN	Age at diagnosis	Follow Up1	Follow Up2	Follow Up3	Multifocality	VaIN recurrence	Time to recurrence
1SV			0				0	0	2009-07-28	57	2010-02-08	2010-10-28	2011-01-18	0	2010-02-08	6
2WH			0				1	0	2007-05-05	52					2009-10-22	26
3GS			0				0	1	2007-08-16	42	2008-09-17	2009-03-12	2009-06-25	0	2009-06-26	22
4FP		0					0	1	2008-08-01	61	2009-03-11
5TE	0						1	1	2007-06-11	34	2007-09-13	2007-12-06	2008-03-13
6WM	0						1	1	2007-06-01	57	2007-09-24	2007-12-18	2008-01-22
7SR			0				0	1	2004-01-14	62
8UD			0				1	1	2009-08-03	69				0
9SI	0						0	1	2009-06-26	66	2010-01-05	2010-04-21	2010-07-01		2010-04-21	9
10WN			0				0	1	2009-03-31	48	2009-08-25	2010-02-03	2010-04-28	0	2010-03-03	11
11KB			0				0	1	2007-07-31	55	2008-02-12	2008-05-06	2008-11-25
12RM			0				1	1	2006-11-27	67	2007-02-26	2007-04-23	2007-07-23		2009-02-04	26
13JI			0				0	1	2008-08-25	69	2009-02-27	2009-06-11	2009-08-28		2009-02-27	6
14RS			0	0			0	1	2007-12-19	50	2008-04-04	2008-06-16		0	2008-06-18	5
15RE			0				0	1	2009-11-27	67	2010-01-21	2010-04-22	2010-09-09		2010-05-28	6
16KH			0				1	1	2006-01-12	35
17BT	0						0	1	2009-05-27	28	2009-08-27	2009-11-04	2010-01-22		2010-02-05	8
18HB		0					1	1	2004-05-24	53	2004-12-14	2005-05-24	2005-12-01
19BR			0				1	1	2006-03-01	68	2006-04-27
20HP			0	0			1	1	2004-07-15	41	2005-08-30	2007-11-29	2008-03-14		2005-08-30	13
21OM			0				0	0	2007-05-11	59	2007-10-05	2008-02-11	2008-06-06		2008-07-11	14
22KC			0			0	1	1	2008-08-11	84	2009-03-04	2009-09-11			2009-09-11	13
23RH	0				0		1	1	2008-05-02	63	2007-10-12	2008-03-04	2008-07-17
24SM			0				0	1	2008-05-15	79
25KM		0					1	1	2006-09-08	44	2007-01-08	2007-07-17	2007-10-23	0
26VG		0			0		0	0	2008-06-09	59	2009-07-05	2009-10-27	2010-03-30		2009-01-28	7
27SH			0				0	1	2008-09-22	59
28WN			0				1	1	2004-12-16	34				0
29PH			0			0	0	1	2005-11-16	62	2006-01-11	2006-07-26	2007-04-27	0	2006-07-26	8
30JM			0				0	1	2007-02-02	51	2007-04-16	2007-07-16	2007-10-11		2009-03-01	24
31ZK			0				0	1	2009-06-29	45	2009-09-01	2010-03-05	2010-07-01
32BE	0					0	0	0	2007-04-13	53	2007-09-18	2007-12-11	2008-01-17		2009-11-04	30
33VM		0					0	1	2007-06-27	76
34NC		0					1	1	2005-12-15	26	2009-07-09	2009-09-23
35SN			0				0	0	2009-10-26	26
36GR			0				0	0	2003-01-10	53	2005-07-12	2005-08-23	2006-09-26		2005-08-23	31
37PV			0				0	1	2008-04-10	50	2008-07-01
38SB			0			0	0	0	2003-01-06	49	2003-05-08	2004-09-30	2005-01-12		2003-05-08	4
39DR			0				0	1	2003-09-18	57
40BP		0				0	0	1	2006-10-12	47	2005-07-27	2006-02-17	2006-10-04
41SU			0			0	0	1	2008-03-06	68	2008-07-17	2008-08-26	2008-09-26	0	2009-03-17	12
42GA		0				0	1	0	2008-06-17	50	2008-11-04	2009-03-12	2009-06-12
43OE			0			0	0	1	2006-11-14	42	2007-02-19	2007-05-14	2007-12-16		2007-12-06	12
44MS	0						0	0	2008-12-11	29	2009-02-11	2009-03-04	2009-06-04	0
45LF			0				1	1	2003-02-13	71	2003-03-15	2003-07-31	2003-10-01		2003-11-13	9
46SS			0			0	1	1	2009-04-07	54	2009-12-16	2010-07-29	2011-01-25	0	2011-07-01	26
47HS			0			0	0	0	2005-02-07	42	2006-01-19	2006-03-09	2006-06-20		2006-06-01	15
48LU			0				1	1	2007-01-10	54	2007-09-03	2008-03-14	2008-06-16	0
49GE			0				1	1	2010-05-17	52	2011-03-21	2011-09-06	2012-01-24	0
50GI			0				0	0	2010-06-28	50	2010-12-02	2011-03-31	2011-07-07
51SU		0					1	0	2006-12-04	57					2010-11-17	47
52SE			0				1	1	2010-12-21	72	2011-03-02	2011-05-03	2011-09-20
53MS			0				1	1	2010-12-21	46
54SM			0				1	1	2011-04-04	77	2011-07-21	2011-10-10	2012-05-29	0
55DU	0						0	0	2011-04-07	58	2011-06-06
56SS			0			0	0	0	2010-10-05	43	2011-03-17	2011-05-13	2011-09-01	0	2012-01-25	15
57BE			0				0	1	2011-05-09	66	2011-08-01	2012-01-02			2011-08-15	3
58SI			0				1	1	2011-08-04	76	2011-11-08	2012-01-31
59SH			0				1	1	2011-07-22	41	2011-11-16	2012-02-01
60DA	0						0	1	2011-08-23	49
61EC			0				0	1	2011-09-12	34
62TM		0					1	1	2011-07-29	28
63BE			0				1	1	2011-10-18	72	2012-01-31
64KZ			0				1	1	2011-02-02	61	2011-04-12	2011-06-20	2011-09-27		2011-09-28	7
65SA			0			0	1	1	2011-11-18	49
66PC			0			0	0	0	2011-12-08	27
67LM			0				1	1	2011-12-08	56	2012-01-02
